# Supplementary material for: Capillary-Electrophoresis-Based Species Barcoding of Big Cats: CR-mtDNA-Length Polymorphism
Source: Life (Basel). 2024 Apr 11;14(4):497. doi: 10.3390/life14040497 (PMC11051001; doi:10.3390/life14040497)
Supplement: Supplementary file 1 [file life-14-00497-s001.zip]

Archive with 1 entries (1 files):
- life-2814016-supplementary.pdf
